# Supplementary material for: Targeting IRS-1/2 in Uveal Melanoma Inhibits In Vitro Cell Growth, Survival and Migration, and In Vivo Tumor Growth
Source: Cancers (Basel). 2022 Dec 19;14(24):6247. doi: 10.3390/cancers14246247 (PMC9777326; doi:10.3390/cancers14246247)
Supplement: Supplementary file 1 [file cancers-14-06247-s001.zip]

Archive with 1 entries (1 files):
- cancers-2075315-supplementary.pdf
